# Supplementary material for: High G9a Expression in DLBCL and Its Inhibition by Niclosamide to Induce Autophagy as a Therapeutic Approach
Source: Cancers (Basel). 2023 Aug 17;15(16):4150. doi: 10.3390/cancers15164150 (PMC10452841; doi:10.3390/cancers15164150)
Supplement: Supplementary file 1 [file cancers-15-04150-s001.zip]

Archive with 1 entries (1 files):
- cancers-2456520-supplementary.pdf
